# Supplementary material for: Intermittent Hypoxia Associated with Sleep Apnea Disrupts Microvascular Hemodynamics and Oxygen Delivery
Source: Commun Biol. 2026 Apr 11;9:822. doi: 10.1038/s42003-026-10027-z (PMC13269800; doi:10.1038/s42003-026-10027-z)
Supplement: Supplementary file 2 — Supplementary Data 1 [file 42003_2026_10027_MOESM2_ESM.zip]

Archive with 7 entries (6 files):
- Source Data Prism Files/
- Source Data Prism Files/Figure 2 MAP and HR.prism
- Source Data Prism Files/Functional Capillary Density Figure 5.prism
- Source Data Prism Files/Mircohemodynamics Figure 3.prism
- Source Data Prism Files/Oxygen Dynamics Figure 8.prism
- Source Data Prism Files/Oxygen Saturation Figure 6.prism
- Source Data Prism Files/Vascular Resistance Figure 4.prism
